# Supplementary material for: Expression Profiling of Primary and Metastatic Ovarian Tumors Reveals Differences Indicative of Aggressive Disease
Source: PLoS One. 2014 Apr 14;9(4):e94476. doi: 10.1371/journal.pone.0094476 (PMC3986100; doi:10.1371/journal.pone.0094476)
Supplement: Table S1 — A. Cases used for mRNA microarrays. B. Cases used for CGH microrrays. C. Cases used for Ki-67 and TUNEL staining. (XLSX) [file pone.0094476.s005.xlsx]

## Sheet: Sheet1
Table S1A. Cases used for mRNA microarrays
Case	Pathology	Primary Site	Stage
4	high grade serous	ovary	IIIc
5	Papillary serous, synchronous	ovary/uterus	IIIc
6	high grade mullerian transitional (likely variant of serous)	ovary	IIIc
7	high grade serous	ovary	IIIc
8	high grade serous	ovary	IIIc
9	high grade serous	fallopian tube	IIIc
10	high grade serous	ovary	IIIc
11	high grade serous	fallopian tube	IIIc
12	high grade serous	ovary	IIIc

## Sheet: Sheet2
Table S1B. Cases used for CGH microrrays
Case	Pathology	Primary Site	Stage
1	high grade serous	Ovary	IIIc
2	high grade serous	Ovary	IIIc
3	high grade serous	Ovary	Iic
4	high grade serous	ovary	IIIc
5	Papillary serous, synchronous	ovary/uterus	IIIc
6	high grade mullerian transitional (likely variant of serous)	ovary	IIIc
7	high grade serous	ovary	IIIc
8	high grade serous	ovary	IIIc
9	high grade serous	fallopian tube	IIIc
10	high grade serous	ovary	IIIc
11	high grade serous	fallopian tube	IIIc
12	high grade serous	ovary	IIIc

## Sheet: Sheet3
Table S1C. Cases used for Ki-67 and TUNEL staining
Case	Pathology	Primary Site	Stage
1	high grade serous	Ovary	IIIc
2	high grade serous	Ovary	IIIc
3	high grade serous	Ovary	Iic
4	high grade serous	ovary	IIIc
5	Papillary serous, synchronous	ovary/uterus	IIIc
6	high grade mullerian transitional (likely variant of serous)	ovary	IIIc
7	high grade serous	ovary	IIIc
8	high grade serous	ovary	IIIc
9	high grade serous	fallopian tube	IIIc
10	high grade serous	ovary	IIIc
11	high grade serous	fallopian tube	IIIc
12	high grade serous	ovary	IIIc
13	high grade serous	fallopian tube	IV
14	high grade serous	ovary	IIIc
15	high grade serous	fallopian tube	IIIc
16	high grade serous	fallopian tube	IIIc
17	high grade serous	ovary	IIIc
18	high grade serous	ovary	IIIc
19	high grade serous	ovary	IIIb
