# Supplementary material for: Expression Profiling of Primary and Metastatic Ovarian Tumors Reveals Differences Indicative of Aggressive Disease
Source: PLoS One. 2014 Apr 14;9(4):e94476. doi: 10.1371/journal.pone.0094476 (PMC3986100; doi:10.1371/journal.pone.0094476)
Supplement: Table S3 — 87 genes selected for survival analysis. (XLSX) [file pone.0094476.s007.xlsx]

## Sheet: Sheet1
Table S3. 87 genes selected for survival analysis.
INDEX	probeset_id	mRNA_Accession	Log2 Fold Change	P-value	FDR
FABP4	8151532	NM_001442	2.5235	0.0186234	0.184087
SFRP2	8103254	NM_003013	2.2599	0.00206833	0.121436
EPYC	7965390	NM_004950	2.08924	0.000574506	0.0927734
FAP	8056257	NM_004460	1.8252	0.00525467	0.147581
VCAN	8106743	NM_004385	1.78959	0.0192634	0.185054
COL11A1	7918064	NM_001854	1.78869	0.00019303	0.0751771
POSTN	7971077	NM_006475	1.78704	0.0382669	0.221053
INHBA	8139207	NM_002192	1.73746	0.000441823	0.0815532
COL1A2	8134263	NM_000089	1.66622	0.00527808	0.147581
COL3A1	8046922	NM_000090	1.54879	0.00361917	0.136086
LOC100293211	7981728	ENST00000390601	1.54015	0.00118979	0.110001
BGN	8170648	NM_001711	1.53221	1.12e-05	0.0327145
COL6A3	8059905	NM_004369	1.52329	0.00580064	0.155747
CTSK	7919815	NM_000396	1.51251	0.00375331	0.136086
TIMP3	8075635	NM_000362	1.49368	0.0107907	0.125928
ACTA2	7934906	NM_001141945	1.47436	0.00542111	0.149048
THBS2	8130867	NM_003247	1.47019	0.000933885	0.105111
ITGBL1	7969861	NM_004791	1.46309	0.00232721	0.125928
THBS1	7982597	NM_003246	1.4286	0.00391719	0.136619
IGHD	7981724	BC021276	1.42655	0.00129089	0.110001
COL1A1	8016646	NM_000088	1.4168	0.000111102	0.0711077
IGLJ3	7981730	AB001736	1.41144	0.00141778	0.112687
SULF1	8146863	NM_001128205	1.4006	0.0154521	0.179462
CCDC80	8089544	NM_199511	1.3997	0.0245221	0.197457
AEBP1	8132557	NM_001129	1.3889	0.000851733	0.105111
MMP2	7995681	NM_004530	1.36765	0.0131119	0.175943
NNMT	7943998	NM_006169	1.34802	0.0002524	0.0779385
IGHA1	7981722	AK128476	1.32723	0.0008654	0.105111
COL5A2	8057620	NM_000393	1.26327	0.00304016	0.129565
COL8A1	8081235	NM_001850	1.2545	0.000157491	0.0711077
SERPINF1	8003667	NM_002615	1.24974	0.00293541	0.129565
FGF7	7983630	NM_002009	1.20218	0.0140981	0.177056
MXRA5	8171172	NM_015419	1.19298	0.00537771	0.149035
FBN1	7988467	NM_000138	1.17831	0.023839	0.195554
ADAM12	7936968	NM_003474	1.16972	0.0015811	0.114452
PRRX1	7907222	NM_006902	1.16751	0.00668723	0.15778
TIMP3	8072626	NM_000362	1.16471	0.00232805	0.171532
IGHM	7981718	BC020240	1.15685	0.000111902	0.0711077
TAGLN	7944082	NM_001001522	1.15577	0.00274177	0.129565
ODZ3	8098441	NM_001080477	1.12176	0.00103608	0.108083
LOX	8113709	NM_002317	1.11862	0.00586776	0.155913
MOXD1	8129573	NM_015529	1.11718	0.00294654	0.129565
RARRES2	8143772	NM_002889	1.11247	0.00331437	0.132174
IGHA1	7995263	AF067420	1.10663	0.00111125	0.109734
FBXO32	8152703	NM_058229	1.09506	0.0258695	0.201843
C1S	7953603	NM_201442	1.09287	0.0299894	0.207231
ITGA11	7989985	NM_001004439	1.08045	0.000179314	0.0722434
FNDC1	8123104	NM_032532	1.07415	0.000125042	0.0711077
CALB2	7997139	NM_001740	1.07138	0.0407329	0.223728
SVEP1	8163202	NM_153366	1.0708	0.0124473	0.175192
COMP	8035517	NM_000095	1.05565	0.000272973	0.0779385
SERPINE1	8135069	NM_000602	1.05278	0.0042616	0.140394
CNN2	8024111	NM_004368	1.05159	0.00980149	0.169146
ETV1	8138289	NM_004956	1.03874	0.0158291	0.180536
IGHA1	7981737	AF067420	1.03292	0.00160101	0.114452
CRISPLD2	7997642	NM_031476	1.03242	0.000135161	0.0711077
THY1	7952268	NM_006288	1.02086	0.000431817	0.0813748
CYP1B1	8051583	NM_000104	1.011	0.0112704	0.173136
CDH11	8001800	NM_001797	1.00976	0.0354471	0.217773
SEMA3C	8140534	NM_006379	1.00847	0.0213459	0.189488
LGALS1	8072876	NM_002305	1.00236	0.0203959	0.187731
IGHA1	7981740	BC073771	0.984324	0.00291334	0.129565
EFEMP1	8052355	NM_004105	0.976275	0.0331985	0.213827
IL7R	8104901	NM_002185	0.973875	0.00604007	0.155913
PDLIM3	8104022	NM_014476	0.97028	0.0218372	0.190905
ST6GALNAC2	8018761	NM_006456	0.965449	0.0135916	0.176119
SPARC	8115327	NM_003118	0.964383	0.0243283	0.197345
NEXN	7902495	NM_144573	0.955475	0.00177377	0.118748
KGFLP1	8067839	NR_003674	0.951514	0.0154843	0.173481
LOC100290146	8001104	ENST00000390603	0.949323	0.0030043	0.129565
OLFML2B	7921882	NM_015441	0.939814	0.000143007	0.0711077
ANXA1	8155849	NM_000700	0.936598	0.0418697	0.225254
CYR61	7902687	NM_001554	0.92236	0.0194896	0.185717
ANTXR1	8042439	NM_032208	0.919553	0.0222069	0.190905
PLAU	7928429	NM_002658	0.91367	9.73e-06	0.0327145
MMP14	7973336	NM_004995	0.896171	0.000258465	0.0779385
SNORD50B	8127989	NR_003044	-0.885332	0.000994514	0.105633
SNORD26	7948908	NR_002564	-0.896329	0.000834275	0.105111
GGH	8151032	NM_003878	-0.929233	0.0070316	0.158749
SNORD75	7922416	NR_003941	-0.930783	0.0019447	0.118953
SULT1C2	8044212	NM_001056	-0.977454	0.0225577	0.192519
ACSM3	7993756	NM_005622	-1.06002	0.00510209	0.147348
GSTA1	8127072	NM_145740	-1.10628	0.0279607	0.203986
EFTUD1	7985555	NM_024580	-1.12758	0.0043913	0.140394
SULT1C4	8044225	NM_006588	-1.15905	0.00970543	0.169146
LGR4	7947199	NM_018490	-1.16541	0.00436405	0.140394
