# Supplementary material for: Expression Profiling of Primary and Metastatic Ovarian Tumors Reveals Differences Indicative of Aggressive Disease
Source: PLoS One. 2014 Apr 14;9(4):e94476. doi: 10.1371/journal.pone.0094476 (PMC3986100; doi:10.1371/journal.pone.0094476)
Supplement: Table S6 — Functional enrichment of top 250 genes correlated with changes in Ki-67 staining between primary and metastatic tumors. (XLSX) [file pone.0094476.s010.xlsx]

## Sheet: top250_ki67pearson_david
Table S6. Functional enrichment of top 250 genes correlated with changes in Ki-67 staining between primary and metastatic tumors.
Category	Term	Count	PValue	Fold Enrichment	FDR
SP_PIR_KEYWORDS	nucleus	100	1.75687e-13	1.99346	2.29017e-10
GOTERM_BP_FAT	GO:0000279~M phase	26	4.12064e-13	6.25814	6.63725e-10
SP_PIR_KEYWORDS	acetylation	74	4.70079e-13	2.37478	6.12943e-10
GOTERM_BP_FAT	GO:0022402~cell cycle process	33	5.86362e-13	4.60752	9.44278e-10
GOTERM_CC_FAT	GO:0070013~intracellular organelle lumen	58	5.92328e-13	2.6755	7.48324e-10
GOTERM_BP_FAT	GO:0000278~mitotic cell cycle	27	8.94153e-13	5.75712	1.4401e-09
GOTERM_CC_FAT	GO:0031974~membrane-enclosed lumen	59	9.64128e-13	2.60928	1.21807e-09
GOTERM_CC_FAT	GO:0043233~organelle lumen	58	1.56726e-12	2.61476	1.98014e-09
GOTERM_BP_FAT	GO:0022403~cell cycle phase	28	1.74546e-12	5.34571	2.81118e-09
GOTERM_CC_FAT	GO:0031981~nuclear lumen	49	2.84912e-11	2.77241	3.59959e-08
GOTERM_BP_FAT	GO:0007049~cell cycle	35	1.2027e-10	3.56208	1.937e-07
SP_PIR_KEYWORDS	mitosis	17	5.76306e-10	7.81667	7.51469e-07
GOTERM_CC_FAT	GO:0005654~nucleoplasm	35	1.15342e-09	3.24191	1.45723e-06
GOTERM_BP_FAT	GO:0007067~mitosis	18	2.46741e-09	6.44938	3.97386e-06
GOTERM_BP_FAT	GO:0000280~nuclear division	18	2.46741e-09	6.44938	3.97386e-06
GOTERM_CC_FAT	GO:0043232~intracellular non-membrane-bounded organelle	64	2.52377e-09	2.04665	3.18854e-06
GOTERM_CC_FAT	GO:0043228~non-membrane-bounded organelle	64	2.52377e-09	2.04665	3.18854e-06
GOTERM_BP_FAT	GO:0000087~M phase of mitotic cell cycle	18	3.04717e-09	6.36223	4.90759e-06
GOTERM_BP_FAT	GO:0048285~organelle fission	18	4.55274e-09	6.1948	7.33236e-06
GOTERM_CC_FAT	GO:0005694~chromosome	24	5.9843e-09	4.31355	7.5606e-06
GOTERM_BP_FAT	GO:0006259~DNA metabolic process	25	1.46367e-08	3.97103	2.3573e-05
SP_PIR_KEYWORDS	cell division	18	1.74826e-08	5.7371	2.27963e-05
GOTERM_BP_FAT	GO:0007051~spindle organization	9	8.12273e-08	15.6935	0.00013082
SP_PIR_KEYWORDS	phosphoprotein	125	9.76057e-08	1.45618	0.000127272
GOTERM_BP_FAT	GO:0006260~DNA replication	15	9.92304e-08	6.32802	0.000159814
GOTERM_BP_FAT	GO:0006397~mRNA processing	19	1.13504e-07	4.68831	0.000182802
SP_PIR_KEYWORDS	cell cycle	22	1.40854e-07	4.02429	0.000183665
SP_PIR_KEYWORDS	Spliceosome	12	1.85959e-07	8.41441	0.000242479
GOTERM_BP_FAT	GO:0016071~mRNA metabolic process	20	1.99572e-07	4.27616	0.000321419
GOTERM_BP_FAT	GO:0051301~cell division	18	2.02223e-07	4.78784	0.000325688
GOTERM_BP_FAT	GO:0006281~DNA repair	17	4.78797e-07	4.79837	0.000771119
GOTERM_BP_FAT	GO:0000398~nuclear mRNA splicing, via spliceosome	13	5.43047e-07	6.66717	0.000874595
GOTERM_BP_FAT	GO:0000377~RNA splicing, via transesterification reactions with bulged adenosine as nucleophile	13	5.43047e-07	6.66717	0.000874595
GOTERM_BP_FAT	GO:0000375~RNA splicing, via transesterification reactions	13	5.43047e-07	6.66717	0.000874595
GOTERM_BP_FAT	GO:0008380~RNA splicing	17	5.528e-07	4.74714	0.000890302
GOTERM_CC_FAT	GO:0005681~spliceosome	12	6.06076e-07	7.40166	0.000765717
GOTERM_BP_FAT	GO:0007052~mitotic spindle organization	6	8.33257e-07	31.387	0.00134198
GOTERM_CC_FAT	GO:0044427~chromosomal part	19	8.89758e-07	4.06023	0.00112412
GOTERM_BP_FAT	GO:0006974~response to DNA damage stimulus	19	9.37537e-07	4.06235	0.00150993
KEGG_PATHWAY	hsa03040:Spliceosome	12	1.5786e-06	6.44571	0.00160369
GOTERM_BP_FAT	GO:0007017~microtubule-based process	15	3.22179e-06	4.74602	0.0051887
SP_PIR_KEYWORDS	mrna splicing	13	7.2307e-06	5.25901	0.009428
GOTERM_BP_FAT	GO:0007059~chromosome segregation	9	8.23255e-06	8.71861	0.013258
SP_PIR_KEYWORDS	dna replication	9	9.64472e-06	8.60565	0.0125754
SP_PIR_KEYWORDS	mrna processing	14	1.35088e-05	4.54833	0.0176132
GOTERM_BP_FAT	GO:0048015~phosphoinositide-mediated signaling	9	1.52621e-05	8.02508	0.0245773
SP_PIR_KEYWORDS	ubl conjugation	21	2.15408e-05	3.02573	0.0280843
SP_PIR_KEYWORDS	isopeptide bond	15	2.73118e-05	3.96906	0.0356072
GOTERM_CC_FAT	GO:0000793~condensed chromosome	10	2.78986e-05	6.3115	0.0352415
GOTERM_CC_FAT	GO:0015630~microtubule cytoskeleton	20	3.43311e-05	2.99332	0.0433655
GOTERM_BP_FAT	GO:0051276~chromosome organization	19	3.48334e-05	3.12554	0.0560858
GOTERM_BP_FAT	GO:0006396~RNA processing	20	5.68471e-05	2.89548	0.0915152
GOTERM_CC_FAT	GO:0005819~spindle	10	7.77503e-05	5.53866	0.0981857
GOTERM_BP_FAT	GO:0000226~microtubule cytoskeleton organization	10	8.94334e-05	5.44913	0.143939
GOTERM_CC_FAT	GO:0000775~chromosome, centromeric region	9	0.000136205	5.90939	0.171946
GOTERM_CC_FAT	GO:0000228~nuclear chromosome	10	0.000148913	5.08864	0.187975
GOTERM_MF_FAT	GO:0000166~nucleotide binding	46	0.000177039	1.70959	0.242873
GOTERM_BP_FAT	GO:0033554~cellular response to stress	19	0.000253217	2.67183	0.407038
GOTERM_CC_FAT	GO:0000776~kinetochore	7	0.000347397	7.40166	0.438017
GOTERM_CC_FAT	GO:0044451~nucleoplasm part	18	0.000413632	2.65014	0.521329
GOTERM_MF_FAT	GO:0005524~ATP binding	33	0.000570056	1.85724	0.780084
GOTERM_MF_FAT	GO:0008094~DNA-dependent ATPase activity	6	0.000599649	8.68489	0.820424
GOTERM_CC_FAT	GO:0000777~condensed chromosome kinetochore	6	0.000689432	8.42258	0.867547
SP_PIR_KEYWORDS	DNA damage	10	0.000693389	4.16555	0.900374
GOTERM_MF_FAT	GO:0032559~adenyl ribonucleotide binding	33	0.000720619	1.83224	0.985174
GOTERM_BP_FAT	GO:0006333~chromatin assembly or disassembly	8	0.000828556	5.23116	1.3261
GOTERM_MF_FAT	GO:0030554~adenyl nucleotide binding	34	0.000845728	1.79247	1.15529
GOTERM_CC_FAT	GO:0031262~Ndc80 complex	3	0.000873335	61.0637	1.09779
SP_PIR_KEYWORDS	kinetochore	6	0.000891552	8.01373	1.15631
GOTERM_BP_FAT	GO:0000075~cell cycle checkpoint	7	0.000922511	6.1716	1.47543
SP_PIR_KEYWORDS	atp-binding	30	0.000939256	1.91092	1.21783
GOTERM_BP_FAT	GO:0000070~mitotic sister chromatid segregation	5	0.00106714	10.8983	1.70489
GOTERM_MF_FAT	GO:0001883~purine nucleoside binding	34	0.00109981	1.7654	1.49995
GOTERM_BP_FAT	GO:0007010~cytoskeleton organization	15	0.0011728	2.73089	1.8722
GOTERM_BP_FAT	GO:0000819~sister chromatid segregation	5	0.00118479	10.6037	1.89117
GOTERM_MF_FAT	GO:0001882~nucleoside binding	34	0.0012372	1.75326	1.68586
GOTERM_CC_FAT	GO:0000779~condensed chromosome, centromeric region	6	0.00124371	7.40166	1.56
GOTERM_MF_FAT	GO:0019900~kinase binding	9	0.00139815	4.17168	1.90322
SP_PIR_KEYWORDS	cytoskeleton	18	0.00153418	2.38144	1.98211
GOTERM_BP_FAT	GO:0006271~DNA strand elongation during DNA replication	3	0.00155595	47.0805	2.47669
GOTERM_MF_FAT	GO:0019899~enzyme binding	16	0.00157399	2.52893	2.1402
SP_PIR_KEYWORDS	cytoplasm	58	0.00167082	1.47265	2.15688
KEGG_PATHWAY	hsa03030:DNA replication	5	0.00172262	9.4	1.73627
GOTERM_CC_FAT	GO:0005856~cytoskeleton	30	0.00175169	1.80528	2.19068
SP_PIR_KEYWORDS	dna repair	9	0.00182609	4.02818	2.35511
GOTERM_MF_FAT	GO:0019901~protein kinase binding	8	0.00192279	4.5209	2.60868
GOTERM_BP_FAT	GO:0051329~interphase of mitotic cell cycle	7	0.00196336	5.33274	3.11561
GOTERM_MF_FAT	GO:0003682~chromatin binding	8	0.00215827	4.42988	2.92379
GOTERM_MF_FAT	GO:0003677~DNA binding	43	0.00217786	1.55946	2.94996
GOTERM_BP_FAT	GO:0051325~interphase	7	0.00227086	5.18181	3.59525
SP_PIR_KEYWORDS	DNA binding	12	0.00227501	3.00515	2.92619
GOTERM_BP_FAT	GO:0022616~DNA strand elongation	3	0.00231451	39.2337	3.66315
UP_SEQ_FEATURE	nucleotide phosphate-binding region:ATP	23	0.00241717	2.01136	3.59582
GOTERM_BP_FAT	GO:0019932~second-messenger-mediated signaling	10	0.00305749	3.33904	4.81211
GOTERM_CC_FAT	GO:0030529~ribonucleoprotein complex	15	0.00350472	2.41837	4.33872
GOTERM_CC_FAT	GO:0005730~nucleolus	18	0.00439194	2.12704	5.40922
GOTERM_CC_FAT	GO:0005829~cytosol	28	0.00511437	1.72184	6.27274
GOTERM_CC_FAT	GO:0005876~spindle microtubule	4	0.00515787	11.2301	6.3245
GOTERM_CC_FAT	GO:0005874~microtubule	10	0.00559289	3.038	6.8407
SP_PIR_KEYWORDS	microtubule	9	0.00619464	3.2926	7.783
GOTERM_BP_FAT	GO:0006261~DNA-dependent DNA replication	5	0.00619739	6.76444	9.5273
GOTERM_CC_FAT	GO:0005759~mitochondrial matrix	9	0.0063478	3.25673	7.73027
GOTERM_CC_FAT	GO:0031980~mitochondrial lumen	9	0.0063478	3.25673	7.73027
GOTERM_BP_FAT	GO:0007126~meiosis	6	0.00776859	4.85366	11.8037
GOTERM_BP_FAT	GO:0051327~M phase of meiotic cell cycle	6	0.00776859	4.85366	11.8037
SP_PIR_KEYWORDS	methylation	9	0.00778073	3.16861	9.68377
GOTERM_BP_FAT	GO:0051321~meiotic cell cycle	6	0.00845021	4.7556	12.7744
GOTERM_MF_FAT	GO:0032553~ribonucleotide binding	34	0.00916112	1.54473	11.8737
GOTERM_MF_FAT	GO:0032555~purine ribonucleotide binding	34	0.00916112	1.54473	11.8737
GOTERM_BP_FAT	GO:0006310~DNA recombination	6	0.00917221	4.66143	13.7917
GOTERM_BP_FAT	GO:0051726~regulation of cell cycle	11	0.00918093	2.62353	13.8039
GOTERM_CC_FAT	GO:0044430~cytoskeletal part	21	0.0092448	1.83848	11.072
UP_SEQ_FEATURE	transit peptide:Mitochondrion	13	0.00960146	2.35474	13.5834
GOTERM_CC_FAT	GO:0000785~chromatin	8	0.00995742	3.34024	11.8767
GOTERM_MF_FAT	GO:0017076~purine nucleotide binding	35	0.00996261	1.52226	12.8477
GOTERM_BP_FAT	GO:0006366~transcription from RNA polymerase II promoter	9	0.0101767	3.00514	15.1885
SP_PIR_KEYWORDS	transit peptide	13	0.0107299	2.31753	13.1222
KEGG_PATHWAY	hsa00240:Pyrimidine metabolism	6	0.0120372	4.27453	11.5761
GOTERM_MF_FAT	GO:0003678~DNA helicase activity	4	0.0122129	8.25065	15.5293
GOTERM_CC_FAT	GO:0005665~DNA-directed RNA polymerase II, core complex	3	0.0122259	17.4468	14.394
GOTERM_CC_FAT	GO:0044429~mitochondrial part	15	0.0129158	2.07347	15.1463
SMART	SM00129:KISc	4	0.013177	7.98473	13.8069
GOTERM_BP_FAT	GO:0034621~cellular macromolecular complex subunit organization	11	0.0132365	2.48029	19.3138
GOTERM_MF_FAT	GO:0003777~microtubule motor activity	5	0.0138688	5.35756	17.4535
INTERPRO	IPR019821:Kinesin, motor region, conserved site	4	0.0142167	7.82107	18.4046
INTERPRO	IPR001752:Kinesin, motor region	4	0.0142167	7.82107	18.4046
UP_SEQ_FEATURE	domain:Kinesin-motor	4	0.0143654	7.80138	19.664
SP_PIR_KEYWORDS	nucleotide-binding	31	0.0144834	1.55729	17.3236
GOTERM_BP_FAT	GO:0007127~meiosis I	4	0.015973	7.47309	22.843
GOTERM_BP_FAT	GO:0043933~macromolecular complex subunit organization	17	0.0161245	1.90564	23.0341
SP_PIR_KEYWORDS	dna-binding	33	0.0163825	1.51487	19.3771
BIOCARTA	h_ranMSpathway:Role of Ran in mitotic spindle regulation	3	0.0164327	14.14	13.9877
SMART	SM00651:Sm	3	0.0167524	14.7952	17.241
INTERPRO	IPR006649:Like-Sm ribonucleoprotein, eukaryotic and archaea-type, core	3	0.017624	14.492	22.3205
GOTERM_BP_FAT	GO:0042770~DNA damage response, signal transduction	5	0.0179032	4.96629	25.2447
GOTERM_BP_FAT	GO:0006325~chromatin organization	11	0.019473	2.33282	27.1461
GOTERM_MF_FAT	GO:0016887~ATPase activity	10	0.0197405	2.47025	23.9538
GOTERM_CC_FAT	GO:0005813~centrosome	8	0.0204025	2.89487	22.9281
GOTERM_CC_FAT	GO:0005739~mitochondrion	22	0.0207433	1.66779	23.2662
SP_PIR_KEYWORDS	homodimer	5	0.0213149	4.7272	24.4925
UP_SEQ_FEATURE	cross-link:Glycyl lysine isopeptide (Lys-Gly) (interchain with G-Cter in SUMO)	5	0.0215448	4.71151	28.0771
GOTERM_CC_FAT	GO:0000794~condensed nuclear chromosome	4	0.0217957	6.64639	24.3016
INTERPRO	IPR001163:Like-Sm ribonucleoprotein, core	3	0.0218119	12.9665	26.8944
GOTERM_MF_FAT	GO:0003723~RNA binding	16	0.0225634	1.87515	26.9069
GOTERM_BP_FAT	GO:0006368~RNA elongation from RNA polymerase II promoter	4	0.0227805	6.53895	31.0048
SP_PIR_KEYWORDS	methylated amino acid	3	0.023014	12.6216	26.1841
UP_SEQ_FEATURE	region of interest:F-box-like	2	0.0236002	83.8649	30.3297
INTERPRO	IPR009072:Histone-fold	4	0.0250726	6.31702	30.2808
GOTERM_BP_FAT	GO:0043137~DNA replication, removal of RNA primer	2	0.0251779	78.4675	33.6809
GOTERM_BP_FAT	GO:0033567~DNA replication, Okazaki fragment processing	2	0.0251779	78.4675	33.6809
SP_PIR_KEYWORDS	tricarboxylic acid cycle	3	0.0252411	12.0206	28.3484
UP_SEQ_FEATURE	mutagenesis site	35	0.0259547	1.43956	32.829
GOTERM_BP_FAT	GO:0031570~DNA integrity checkpoint	4	0.0266885	6.15431	35.3168
GOTERM_BP_FAT	GO:0006354~RNA elongation	4	0.0266885	6.15431	35.3168
SP_PIR_KEYWORDS	chromosomal protein	6	0.0269706	3.55539	29.9885
SP_PIR_KEYWORDS	citrullination	3	0.0275522	11.4742	30.5322
GOTERM_MF_FAT	GO:0005080~protein kinase C binding	3	0.0284242	11.2509	32.7017
GOTERM_BP_FAT	GO:0000086~G2/M transition of mitotic cell cycle	3	0.028615	11.2096	37.3482
GOTERM_BP_FAT	GO:0022411~cellular component disassembly	4	0.0294803	5.92207	38.241
UP_SEQ_FEATURE	cross-link:Glycyl lysine isopeptide (Lys-Gly) (interchain with G-Cter in ubiquitin)	7	0.0310882	2.96492	37.9909
KEGG_PATHWAY	hsa04110:Cell cycle	6	0.0318689	3.32852	28.0377
GOTERM_BP_FAT	GO:0006351~transcription, DNA-dependent	9	0.0325589	2.41852	41.3217
GOTERM_BP_FAT	GO:0046356~acetyl-CoA catabolic process	3	0.0339125	10.2349	42.63
GOTERM_BP_FAT	GO:0006099~tricarboxylic acid cycle	3	0.0339125	10.2349	42.63
GOTERM_BP_FAT	GO:0032774~RNA biosynthetic process	9	0.0348655	2.38583	43.5348
SP_PIR_KEYWORDS	acetyllysine	2	0.0350761	56.0961	37.2233
UP_SEQ_FEATURE	region of interest:Nuclear localization	2	0.0351915	55.9099	41.848
SP_PIR_KEYWORDS	mitochondrion	17	0.0357639	1.73809	37.8043
GOTERM_CC_FAT	GO:0005815~microtubule organizing center	8	0.0361515	2.56436	37.199
GOTERM_BP_FAT	GO:0007131~reciprocal meiotic recombination	3	0.0366932	9.80843	45.2325
GOTERM_CC_FAT	GO:0055029~nuclear DNA-directed RNA polymerase complex	3	0.036939	9.7702	37.8443
GOTERM_CC_FAT	GO:0000428~DNA-directed RNA polymerase complex	3	0.036939	9.7702	37.8443
SMART	SM00360:RRM	7	0.0371133	2.80803	34.5331
GOTERM_CC_FAT	GO:0016607~nuclear speck	5	0.0372253	3.95234	38.0773
GOTERM_BP_FAT	GO:0006273~lagging strand elongation	2	0.0375295	52.3116	45.9933
GOTERM_CC_FAT	GO:0030880~RNA polymerase complex	3	0.0397032	9.39442	40.0609
GOTERM_MF_FAT	GO:0046982~protein heterodimerization activity	7	0.0399559	2.77666	42.8803
GOTERM_BP_FAT	GO:0009314~response to radiation	7	0.0411011	2.76016	49.1321
INTERPRO	IPR000504:RNA recognition motif, RNP-1	7	0.0420829	2.75047	45.7044
GOTERM_BP_FAT	GO:0006302~double-strand break repair	4	0.0421208	5.14541	49.9963
GOTERM_BP_FAT	GO:0032984~macromolecular complex disassembly	3	0.0425057	9.05394	50.3189
GOTERM_BP_FAT	GO:0034623~cellular macromolecular complex disassembly	3	0.0425057	9.05394	50.3189
GOTERM_BP_FAT	GO:0009109~coenzyme catabolic process	3	0.0425057	9.05394	50.3189
GOTERM_MF_FAT	GO:0042802~identical protein binding	14	0.0428723	1.81904	45.2178
INTERPRO	IPR012677:Nucleotide-binding, alpha-beta plait	7	0.0446065	2.71155	47.7013
UP_SEQ_FEATURE	compositionally biased region:Asp/Glu-rich (acidic)	5	0.0457619	3.71083	50.777
GOTERM_MF_FAT	GO:0042623~ATPase activity, coupled	8	0.0463918	2.42666	47.9206
GOTERM_MF_FAT	GO:0017108~5'-flap endonuclease activity	2	0.0473087	41.2532	48.6041
SP_PIR_KEYWORDS	ribonucleoprotein	8	0.047515	2.43016	46.9943
SMART	SM00298:CHROMO	3	0.0514926	8.11351	44.687
GOTERM_BP_FAT	GO:0006412~translation	9	0.0518122	2.20002	57.5503
GOTERM_BP_FAT	GO:0006323~DNA packaging	5	0.0525168	3.53457	58.0555
GOTERM_MF_FAT	GO:0042826~histone deacetylase binding	3	0.0533524	7.9845	52.9056
INTERPRO	IPR000953:Chromo domain	3	0.0539808	7.94721	54.5367
GOTERM_CC_FAT	GO:0016604~nuclear body	6	0.0547983	2.9078	50.9346
GOTERM_BP_FAT	GO:0006367~transcription initiation from RNA polymerase II promoter	4	0.0550622	4.61573	59.8339
SP_PIR_KEYWORDS	mRNA transport	4	0.0555885	4.61064	52.563
BIOCARTA	h_atrbrcaPathway:Role of BRCA1, BRCA2 and ATR in Cancer Susceptibility	3	0.0562371	7.37739	40.9249
UP_SEQ_FEATURE	domain:Glutamine amidotransferase type-1	2	0.0579648	33.5459	59.4877
GOTERM_BP_FAT	GO:0006084~acetyl-CoA metabolic process	3	0.058385	7.59362	62.0493
GOTERM_BP_FAT	GO:0051187~cofactor catabolic process	3	0.058385	7.59362	62.0493
INTERPRO	IPR000991:Glutamine amidotransferase class-I, C-terminal	2	0.059135	32.8485	57.9314
GOTERM_MF_FAT	GO:0004536~deoxyribonuclease activity	3	0.0596516	7.50059	57.0319
SP_PIR_KEYWORDS	dna recombination	3	0.0610409	7.42448	56.0126
OMIM_DISEASE	Breast cancer, susceptibility to	2	0.0628802	29.9015	45.1768
GOTERM_CC_FAT	GO:0044455~mitochondrial membrane part	5	0.0636551	3.30969	56.4369
PIR_SUPERFAMILY	PIRSF005719:structural maintenance of chromosomes protein	2	0.0644334	29.9258	53.4994
BIOCARTA	h_methioninepathway:Catabolic Pathways for Methionine, Isoleucine, Threonine and Valine	2	0.066252	28.28	46.387
GOTERM_BP_FAT	GO:0044265~cellular macromolecule catabolic process	15	0.0699307	1.64617	68.8881
GOTERM_MF_FAT	GO:0048256~flap endonuclease activity	2	0.0701223	27.5022	63.1567
KEGG_PATHWAY	hsa00020:Citrate cycle (TCA cycle)	3	0.0701753	6.768	52.2487
INTERPRO	IPR017926:Glutamine amidotransferase type 1	2	0.0705377	27.3737	64.6218
INTERPRO	IPR010935:SMCs flexible hinge	2	0.0705377	27.3737	64.6218
GOTERM_BP_FAT	GO:0009310~amine catabolic process	4	0.0718849	4.12987	69.9244
GOTERM_BP_FAT	GO:0009060~aerobic respiration	3	0.0723206	6.72578	70.151
GOTERM_BP_FAT	GO:0006220~pyrimidine nucleotide metabolic process	3	0.0723206	6.72578	70.151
GOTERM_BP_FAT	GO:0065003~macromolecular complex assembly	14	0.0727585	1.67717	70.3771
UP_SEQ_FEATURE	compositionally biased region:Arg/Lys-rich (basic)	3	0.0746308	6.62091	69.0768
GOTERM_CC_FAT	GO:0016591~DNA-directed RNA polymerase II, holoenzyme	4	0.0764337	4.02066	63.3797
GOTERM_BP_FAT	GO:0010038~response to metal ion	5	0.0796373	3.06513	73.7248
SMART	SM00278:HhH1	2	0.0798566	23.9542	60.6326
UP_SEQ_FEATURE	region of interest:Flexible hinge	2	0.080203	23.9614	71.7777
GOTERM_MF_FAT	GO:0016888~endodeoxyribonuclease activity, producing 5'-phosphomonoesters	2	0.0813248	23.5733	68.8065
UP_SEQ_FEATURE	metal ion-binding site:Magnesium 2	3	0.0815574	6.28986	72.4001
INTERPRO	IPR003583:Helix-hairpin-helix DNA-binding, class 1	2	0.0818028	23.4632	70.2485
UP_SEQ_FEATURE	metal ion-binding site:Magnesium 1	3	0.0850924	6.13645	73.9645
KEGG_PATHWAY	hsa03410:Base excision repair	3	0.0872327	5.97176	60.4363
GOTERM_BP_FAT	GO:0006352~transcription initiation	4	0.0882587	3.78156	77.4204
GOTERM_MF_FAT	GO:0004386~helicase activity	5	0.0888128	2.94666	72.1228
SMART	SM00382:AAA	5	0.0888819	2.93146	64.7478
SP_PIR_KEYWORDS	glutamine amidotransferase	2	0.0908353	21.036	71.1116
GOTERM_BP_FAT	GO:0046489~phosphoinositide biosynthetic process	3	0.0910537	5.88506	78.5098
UP_SEQ_FEATURE	compositionally biased region:Ala/Asp-rich (DA-box)	2	0.0911253	20.9662	76.4447
UP_SEQ_FEATURE	active site:For GATase activity	2	0.0911253	20.9662	76.4447
GOTERM_MF_FAT	GO:0016895~exodeoxyribonuclease activity, producing 5'-phosphomonoesters	2	0.0923932	20.6266	73.5902
GOTERM_MF_FAT	GO:0004529~exodeoxyribonuclease activity	2	0.0923932	20.6266	73.5902
GOTERM_MF_FAT	GO:0003774~motor activity	5	0.0924191	2.90516	73.6005
INTERPRO	IPR003395:RecF/RecN/SMC protein, N-terminal	2	0.0929322	20.5303	74.9806
GOTERM_BP_FAT	GO:0051028~mRNA transport	4	0.093202	3.69259	79.3133
GOTERM_CC_FAT	GO:0000346~transcription export complex	2	0.0935723	20.3546	71.0969
GOTERM_BP_FAT	GO:0000910~cytokinesis	3	0.0949555	5.74152	79.9483
INTERPRO	IPR007125:Histone core	3	0.0955149	5.72939	75.9738
GOTERM_MF_FAT	GO:0043566~structure-specific DNA binding	5	0.0959922	2.86481	74.9927
INTERPRO	IPR003593:ATPase, AAA+ type, core	5	0.0960629	2.87137	76.1797
GOTERM_BP_FAT	GO:0046784~intronless viral mRNA export from host nucleus	2	0.0969925	19.6169	80.6629
GOTERM_BP_FAT	GO:0034622~cellular macromolecular complex assembly	8	0.0981801	2.03152	81.0684
GOTERM_BP_FAT	GO:0034728~nucleosome organization	4	0.0982572	3.6077	81.0945
